# Supplementary material for: The Impact of Computed Tomography Measurements of Sarcopenia on Postoperative and Oncologic Outcomes in Patients Undergoing Cytoreductive Surgery and Hyperthermic Intraperitoneal Chemotherapy
Source: Curr Oncol. 2022 Nov 29;29(12):9314–24. doi: 10.3390/curroncol29120730 (PMC9777197; doi:10.3390/curroncol29120730)
Supplement: Supplementary file 1 [file curroncol-29-00730-s001.zip]

Archive with 1 entries (1 files):
- curroncol-2038790-supplementary.pdf
